# Supplementary material for: Cellulolytic Potential of Newly Isolated Alcohol-Tolerant Bacillus methylotrophicus
Source: Materials (Basel). 2025 Jul 10;18(14):3256. doi: 10.3390/ma18143256 (PMC12300512; doi:10.3390/ma18143256)
Supplement: Supplementary file 1 [file materials-18-03256-s001.zip]

Archive with 1 entries (1 files):
- materials-3734505-supplementary.pdf
